# Supplementary material for: Evolutionary and structural basis of SLAMF1 utilization in morbilliviruses—Implications for host range and cross-species transmission
Source: PLoS Pathog. 2025 Jun 10;21(6):e1012990. doi: 10.1371/journal.ppat.1012990 (PMC12180634; doi:10.1371/journal.ppat.1012990)
Supplement: S1 Data — (XLSX) [file ppat.1012990.s015.xlsx]

## Sheet: Fig 1B
	MV			PPRV			CeMV			MBaMV			CDV			PDV			H (-)
Human	4070000	3630000	1570000	169000	97800	93700	85400	67800	46200	72000	87200	70700	67100	36800	21000	63600	39500	10200	58700	21300	9470
Cow	4800000	3880000	1550000	4250000	2590000	2150000	1570000	651000	491000	111000	147000	112000	1830000	1040000	1270000	608000	344000	133000	42500	23500	9500
Sheep	4070000	3630000	991000	5080000	2670000	1520000	1520000	661000	338000	118000	300000	80500	1260000	1050000	522000	467000	316000	70000	48800	23000	9630
Dolphin	4900000	3900000	1560000	4510000	2050000	1480000	975000	407000	301000	147000	211000	106000	903000	573000	538000	254000	157000	47100	51900	22800	7890
Bat	1860000	1430000	875000	2770000	2460000	2880000	157000	142000	134000	1410000	1460000	817000	1410000	1190000	1220000	173000	167000	135000	30200	29800	18900
Dog	3220000	3060000	1040000	1360000	681000	497000	748000	328000	224000	442000	597000	299000	1740000	1130000	1010000	715000	338000	131000	51700	22100	8290
Seal	1130000	1420000	289000	183000	124000	59000	282000	187000	73700	75900	81200	36700	540000	520000	259000	271000	205000	49900	52100	22400	9770
SLAM (-)	68500	36800	8550	83400	42600	28600	62700	41600	4330	59700	66100	26300	58700	27500	7790	53900	32200	7140	44800	21100	7880

## Sheet: Fig 4E
	Ac96I-H, F
HAtag-macSLAM	353722	487642	588343
Hatag-macSLAM/H28R	53416	52168	40298
Hatag-macSLAM/H49Y	423156	654381	749007
Hatag-hSLAM	47831	53032	53049
Hatag-hSLAM/R28H	399144	577130	595649
Hatag-hSLAM/Y49H	45272	55539	40306
SLAM(-)	372	833	3338
	MV-H, F
HAtag-macSLAM	101569	157292	105810
Hatag-macSLAM/H28R	122290	147134	160369
Hatag-macSLAM/H49Y	119150	129175	169050
Hatag-hSLAM	128237	227438	195403
Hatag-hSLAM/R28H	126783	156701	155543
Hatag-hSLAM/Y49H	101745	121139	122097
SLAM(-)	3178	828	1542

## Sheet: Fig 5C
	human			dolphin			bat			anc8			anc9			SLAM(-)
MV	2610000	7260000	6840000	2730000	8830000	8360000	1350000	1280000	842000	1790000	5200000	4930000	1390000	5030000	5650000	13900	22300	18100
CeMV	45800	101000	97000	447000	1270000	1290000	979000	889000	757000	536000	1220000	1440000	498000	1180000	1570000	13600	20000	16000
CDV	29500	31100	32900	1210000	1280000	1930000	1150000	1140000	930000	3290000	4050000	5460000	2630000	3760000	5340000	14800	19200	18800
PDV	18400	30200	21700	124000	291000	286000	306000	305000	243000	417000	1030000	1180000	368000	900000	906000	16900	22200	18200
BMV	113000	122000	86800	261000	344000	281000	3240000	3100000	1570000	2280000	3860000	3090000	709000	1220000	1320000	41800	62100	47300
PPRV	100000	373000	352000	2180000	6980000	6880000	2880000	3230000	1790000	1210000	3410000	3260000	872000	2880000	3280000	31600	118000	142000
IC-F	10500	17300	15600	12800	20100	17200	14900	19800	16700	13800	21600	17800	13500	16700	15500	11400	15400	13300

## Sheet: S5 Fig
	MV			CeMV			MBaMV			CDV			PDV
Human	107.339	101.835	90.8257	26.7568	31.8919	27.8378	0	0	0	6.49351	5.19481	5.19481	8.26531	11.3265	12.8571
Dolphin	145.872	151.376	123.853	100	124.324	75.6757	1.2987	0	1.2987	127.273	115.584	93.5065	113.265	91.8367	113.265
Bat	96.3303	96.3303	55.0459	156.757	137.838	172.973	116.883	92.2078	90.9091	233.766	233.766	259.74	159.184	143.878	134.694
Dog	137.615	129.358	126.606	135.135	127.027	89.1892	7.79221	7.79221	12.987	100	110.39	89.6104	79.5918	113.265	85.7143
Seal	82.5688	55.0459	63.3028	75.6757	62.1622	51.3514	0	1.2987	0	96.1039	76.6234	92.2078	76.5306	125.51	97.9592
SLAM (-)	4.12844	4.6789	3.30275	24.8649	28.1081	21.3514	0	0	0	0	3.8961	0	3.67347	9.4898	4.28571
